# Supplementary material for: Long-Term Outcome of Leptospirosis Infection with Acute Kidney Injury
Source: Biomedicines. 2022 Sep 20;10(10):2338. doi: 10.3390/biomedicines10102338 (PMC9598535; doi:10.3390/biomedicines10102338)
Supplement: Supplementary file 1 [file biomedicines-10-02338-s001.zip]

Archive with 1 entries (1 files):
- biomedicines-1890319-supplementary.pdf
